# Supplementary material for: Post-Radiotherapy Changes in Circulating Dodecanoic Acid Identify Metabolic Phenotypes Associated with Recurrence in Breast Cancer
Source: Biomolecules. 2026 Feb 26;16(3):355. doi: 10.3390/biom16030355 (PMC13023575; doi:10.3390/biom16030355)
Supplement: Supplementary file 1 [file biomolecules-16-00355-s001.zip]

Archive with 1 entries (1 files):
- biomolecules-4148387-supplementary.pdf
